# Supplementary material for: Conventional Antimicrobial and Medicinal Plants from a Traditional Medicine Market in South Africa: An Interactive Antimicrobial and Toxicity Study
Source: Antibiotics (Basel). 2025 May 15;14(5):512. doi: 10.3390/antibiotics14050512 (PMC12108390; doi:10.3390/antibiotics14050512)
Supplement: Supplementary file 1 [file antibiotics-14-00512-s001.zip]

Archive with 1 entries (1 files):
- antibiotics-3585780-supplementary.pdf
